# Supplementary material for: Application of the Nutrient-Rich Food Index 9.3 and the Dietary Inflammatory Index for Assessing Maternal Dietary Quality in Japan: A Single-Center Birth Cohort Study
Source: Nutrients. 2021 Aug 19;13(8):2854. doi: 10.3390/nu13082854 (PMC8400739; doi:10.3390/nu13082854)
Supplement: Supplementary file 1 [file nutrients-13-02854-s001.zip]

Archive with 1 entries (1 files):
- nutrients-1311744-supplementary.pdf
